# Supplementary material for: Matrix Selection Strategies for MALDI-TOF MS/MS Characterization of Cyclic Tetrapyrroles in Blood and Food Samples
Source: Molecules. 2024 Feb 15;29(4):868. doi: 10.3390/molecules29040868 (PMC10891649; doi:10.3390/molecules29040868)
Supplement: Supplementary file 1 [file molecules-29-00868-s001.zip]

Archive with 1 entries (1 files):
- molecules-2826103-supplementary.pdf
